# Supplementary material for: Isolation and enzyme bioprospection of bacteria associated to Bruguiera cylindrica, a mangrove plant of North Sumatra, Indonesia
Source: Biotechnol Rep (Amst). 2021 Apr 20;30:e00617. doi: 10.1016/j.btre.2021.e00617 (PMC8121877; doi:10.1016/j.btre.2021.e00617)
Supplement: Supplementary file 1 [file mmc1.zip]

Archive with 1 entries (1 files):
- DataProfile_5414358.xml
