# Supplementary material for: Isolation and enzyme bioprospection of bacteria associated to Bruguiera cylindrica, a mangrove plant of North Sumatra, Indonesia
Source: Biotechnol Rep (Amst). 2021 Apr 20;30:e00617. doi: 10.1016/j.btre.2021.e00617 (PMC8121877; doi:10.1016/j.btre.2021.e00617)
Supplement: Supplementary file 1 [file mmc1.zip › DataProfile_5414358.xml]

<?xml version="1.0" encoding="UTF-8" standalone="no"?><data:data><datasets><author>jendrimamangkey92@outlook.com</author><type>0</type><dataset><value>1</value><reason>Data will be made available on request</reason><comments/></dataset></datasets></data:data>
